# Supplementary material for: Equation for analyzing the peak power in aquatic environment: An alternative for olympic rowing athletes
Source: PLoS One. 2020 Dec 17;15(12):e0243157. doi: 10.1371/journal.pone.0243157 (PMC7746302; doi:10.1371/journal.pone.0243157)
Supplement: S1 Raw data — (XLSX) [file pone.0243157.s001.xlsx]

## Sheet: Raw Data
SEX	Age	100-m Time_(s)	100-m Time_(min.)	Peak Powe_100-m_(Wats)	Boat 100-m (s)	Boat 100-m (min)	Mathematical Model - Peak Poer in Boat (Watts)	Boat displacement (ms)	Boat weight (Kg)	Biological Maturation (PHV)	Classific. PHV	STATURE.CM	STATURE (m)	Weight (Kg)	Fat Mass	Lean Mass	BMDg/Cm²	BMC g	DXA % FAT	Body mass index	Vertical Jump	CMJ	Uper Limbs Strength	Hand Grip
M	16	20.3	0.338333	334	21	0.35	340.38	4.76	14	0.65	During Maturation	170	1.7	62.1	10.3	49.8	1.07	2.28	17.2	21.4879	42	44.6	5.8	43
M	16	20.9	0.348333	307	22	0.366667	323.45	4.55	14	1.57	POST Maturation	172.5	1.725	62	15.19	44.2	1.04	2.33	25.6	20.836	42	44.6	5.5	38
M	16	19.5	0.325	378	20	0.333333	391.5	5	14	2.76	POST Maturation	171	1.71	68.7	18.6	47.1	1.24	2.57	28.4	23.4944	31.6	30.2	4.8	36
F	16	22.3	0.371667	252	24	0.4	347.17	4.17	14	3.83	POST Maturation	169.8	1.698	74.6	23.5	48	1.22	3.16	32.9	25.874	20.8	21.6	4.5	40
F	14	24.1	0.401667	200	28	0.466667	225.5	3.57	14	2.68	POST Maturation	173.7	1.737	55.3	19.5	33.1	0.97	2.18	37.2	18.3284	20.2	18.7	3.1	28
F	16	24.5	0.408333	190	29	0.483333	179.03	3.45	14	2.7	POST Maturation	156.5	1.565	44.3	9.36	32.8	1.21	2.05	22.2	18.0874	30.4	31.3	3.9	30
M	16	18.5	0.308333	442	20	0.333333	508	5	14	3.15	POST Maturation	173.6	1.736	92	29.8	57.1	1.42	3.36	34.3	30.5273	24.8	25.5	5.3	40
M	16	19	0.316667	408	22	0.366667	342.55	4.55	14	2.35	POST Maturation	175.6	1.756	66.2	10.1	53.2	1.13	2.51	16.1	21.4689	39.8	42.1	6	38
M	15	18.2	0.303333	464	21	0.35	413.71	4.76	14	2.35	POST Maturation	184	1.84	77.5	19.91	59.49	1.3	3.33	20	22.8911	39.8	42.1	4.7	38
M	14	21.6	0.36	278	25	0.416667	239.2	4	14	0.39	During Maturation	160.9	1.609	51.3	11.9	37.05	1.14	2.26	24.5	19.8155	29.3	28.5	3.5	29
M	14	20	0.333333	350	22	0.366667	347.09	4.55	14	0.64	During Maturation	166.5	1.665	67.2	14.7	48.1	1.31	2.8	23.5	24.2405	33.4	32.4	4.9	40
M	14	21	0.35	302	24	0.4	257.58	4.17	14	0.81	During Maturation	160.8	1.608	53.1	7.84	44	1.12	2.13	15.1	20.5363	30.5	34.4	5.1	36
M	16	18.5	0.308333	442	19.3	0.321667	508.57	5.18	14	3.61	POST Maturation	180.3	1.803	88.4	27.6	55.9	1.24	2.88	33.1	27.1932	29.8	27.9	5.9	49
M	13	27.5	0.458333	133	30	0.5	149.33	3.33	14	-1.78	PRE Maturation	144.5	1.445	37.4	9.69	26.4	0.85	1.38	26.8	17.9117	18.7	18.71	2.5	15
M	16	18.6	0.31	435	21	0.35	416.57	4.76	14	1.65	POST Maturation	173.3	1.733	78.1	20.2	56	1.4	3.04	26.5	26.0048	28.8	27.6	5.5	46
M	15	19.4	0.323333	383	21	0.35	317.05	4.76	14	1.26	POST Maturation	172.2	1.722	57.2	9.77	45.13	1.16	2.56	17.8	19.2899	33.3	34.1	5	39
